# Supplementary material for: Kill two birds with one stone: making multi-transgenic pre-diabetes mouse models through insulin resistance and pancreatic apoptosis pathogenesis
Source: PeerJ. 2018 Apr 17;6:e4542. doi: 10.7717/peerj.4542 (PMC5909684; doi:10.7717/peerj.4542)
Supplement: Supplemental Information 4 [file peerj-06-4542-s005.xlsx]

## Sheet: Fig.4B
Body weight comparison of triple-transgenic mice at the time of sacrifice（Raw data）
Group of mice	Fasting plasma glucose levels						Average	SDV	SEM	T-test(Tg HFHS Diet vs Nc HFHS Diet)	T-test(Tg HFHS Diet vs Nc Control Diet)
Tg HFHS Diet	51.69	51.96	56.9	56.27	56.95		54.754	2.40502	1.07556	0.000379333	1.88849e-05
Nc HFHS Diet	48.17	50.3	41.15	42.27	43.45	45.39	45.1217	3.23728	1.32162
Tg Control Diet	39.47	38.13	49.03	42.9	41.62		42.23	3.78123	1.69102		0.0457717
Nc Control Diet	37.07	36.67	37.94				37.2267	0.530178	0.306099

## Sheet: Fig.4C
Visceral organ and adipose tissue weight comparison （Raw data）
Group of mice	Number of mice	Abdominal subcutaneous fat(g)	Abdominal visceral fat	Perirenal fat	Mesenteric adipose tissue	Pericardial adipose tissue	Brown adipose tissue	Liver	Kidney	Spleen	Heart
Tg HFHS Diet	2	3.5806	1.5553	2.1554	1.0293	0.1332	0.2566	1.6902	0.4821	1.1577	0.1994
	9	6.0335	3.0379	1.9424	1.3623	0.2166	0.2181	1.3639	0.5509	0.5121	0.269
	15	4.1699	1.8822	2.6333	1.7535		0.2606	1.7608	0.5212	0.0993	0.1995
	18	3.5343	2.3277	2.4296	1.828	0.2235	0.3737	1.6455	0.5702	0.0673	0.241
	56	4.0725	1.445	2.8445	1.2899	0.3252	0.2517	1.956	0.5043	0.4096	0.2478
Average		4.27816	2.04962	2.40104	1.4526	0.224625	0.27214	1.68328	0.52574	0.4492	0.23134
SDV		1.02166	0.650379	0.361285	0.333644	0.078612	0.0592183	0.214397	0.0353357	0.44039	0.0308888
SEM		0.4569	0.290858	0.161571	0.14921	0.0351563	0.0264832	0.0958813	0.0158026	0.196949	0.0138139
T-test(Tg HFHS vs Nc HFHS )		0.154548	0.419705	0.0248891	0.120892	0.461084	0.187743	0.329647	0.000745735	0.0981022	0.028908
T-test(Tg HFHS vs Nc Control)		0.0071936	0.149555	0.000273136	0.00694747	0.0367404	0.0514438	0.0750835	0.0017693	0.110512	0.0152403
Tg Control Diet	6	1.8004	1.6552	0.9689	0.796	0.157	0.2701	1.2573	0.4299	0.0733	0.2098
	12	1.9233	1.432	0.796	1.092	n/a	0.34	1.9616	0.4728	0.0815	0.2085
	16	2.702	n/a	1.7543	1.878	0.266	0.5944	1.7807	0.4489	0.0872	0.2046
	27	3.3046	2.2578	1.471	1.3873	0.2211	0.3812	2.0285	0.4993	n/a	0.1705
	58	2.5217	2.4979	1.2535	0.775	0.1672	0.2625	1.383	0.4562	0.1064	0.165
Average		2.4504	1.96073	1.24874	1.18566	0.202825	0.36964	1.68222	0.46142	0.0871	0.19168
SDV		0.612041	0.499902	0.383503	0.460772	0.050643	0.135015	0.345598	0.0261816	0.0140748	0.0220147
SEM		0.273713	0.249951	0.171508	0.206063	0.0253215	0.0603806	0.154556	0.0117088	0.0070374	0.00984527
T-test(Tg Control vs Nc Control)		0.238958	0.144481	0.124306	0.078531	0.0257297	0.0376575	0.163942	0.0209467	0.402364	0.0430588
Nc HFHS Diet	1	4.8095	2.149	2.2535	1.395	0.1862	0.2974	1.7053	0.448	0.0794	0.117
	3	3.8592	1.9595	2.3122	1.4215	0.4145	0.3442	2.643	0.4648	0.1065	0.2172
	4	3.3069	1.2999	1.5767	0.5664	0.1238	0.1513	1.2531	0.3926	0.2345	0.2306
	5	3.3505	1.6938	1.2712	1.5023	0.0923	0.1729	2.2768	0.3982	0.0874	0.1575
	7	3.0629	2.7502	1.5649	0.8869	0.2688	0.1745	1.2184	0.4274	n/a	0.1549
Average		3.6778	1.97048	1.7957	1.15442	0.21712	0.22806	1.81932	0.4262	0.12695	0.17544
SDV		0.695781	0.53995	0.461704	0.408523	0.1293	0.0867467	0.628977	0.0311432	0.0725957	0.0472903
SEM		0.311163	0.241473	0.20648	0.182697	0.0578249	0.0387943	0.281287	0.0139277	0.0362979	0.0211489
Nc Control Diet	20	2.0633	1.5466	0.9506	0.7721	0.0831	0.2326	1.5123	0.4258	0.0949	0.1588
	21	1.9122	1.6898	0.9067	0.5395	0.0833	0.1182	1.3164	0.4264	0.0688	0.1619
	22	2.4977	1.586	1.0086	0.8686	0.1603	0.2133	1.5395	0.364	0.1075	0.1717
Average		2.15773	1.60747	0.9553	0.726733	0.1089	0.188033	1.45607	0.4054	0.0904	0.164133
SDV		0.303959	0.0739741	0.0511123	0.169175	0.0445138	0.0612425	0.121717	0.0358547	0.0197385	0.00673375
SEM		0.175491	0.042709	0.0295097	0.0976734	0.0257001	0.0353584	0.0702734	0.0207007	0.0113961	0.00388773
